# Supplementary material for: Persistent BK Polyomavirus Viruria Is Associated with Accumulation of VP1 Mutations and Neutralization Escape
Source: Viruses. 2020 Jul 29;12(8):824. doi: 10.3390/v12080824 (PMC7472262; doi:10.3390/v12080824)
Supplement: Supplementary file 1 [file viruses-12-00824-s001.zip]

Archive with 4 entries (4 files):
- SupplementaryData/gI_VP1Muts_Orange.pse
- SupplementaryData/gIV_VP1Muts_Orange.pse
- SupplementaryData/Supplementary Table S1.ods
- SupplementaryData/Supplementary_Figures.pdf
