# Supplementary material for: Persistent BK Polyomavirus Viruria Is Associated with Accumulation of VP1 Mutations and Neutralization Escape
Source: Viruses. 2020 Jul 29;12(8):824. doi: 10.3390/v12080824 (PMC7472262; doi:10.3390/v12080824)
Supplement: Supplementary file 1 [file viruses-12-00824-s001.zip › SupplementaryData/Supplementary Table S1.ods]

## Sheet: Sheet1
Patient code	Genotype	Mutant VP1 sequences AA 60-82 detected in patient sample	Target plasmid name	Mutations present	Target VP1 sequence AA60-82	PSV production	PSV Titre (pEGFP-N1 copies/µL)
3.5	Ib2	DENLRGFSLMLSVQNNFSSDSPQ	Ib2-EE	Wt-Ib2	DENLRGFSLKLSAENDFSSDSPE	OK	1,40E+07
			Ib2-EQ	E82Q	DENLRGFSLKLSAENDFSSDSPQ	OK	7,70E+06
			Ib2-QE	E73Q	DENLRGFSLKLSAQNDFSSDSPE	OK	9,10E+06
			Ib2-QQ	E73Q, E82Q	DENLRGFSLKLSAQNDFSSDSPQ	OK	2,30E+06
			Ib2-VQQ	A72V, E73Q, E82Q	DENLRGFSLKLSVQNDFSSDSPQ	OK	2,90E+06
			Ib2-VQNQ	A72V, E73Q, D75N, E82Q	DENLRGFSLKLSVQNNFSSDSPQ	FAIL	<1x104
			Ib2-MVQNQ	K69M, A72V, E73Q, D75N, E82Q	DENLRGFSLMLSVQNNFSSDSPQ	FAIL	<1x104
3.4	Ib2	NENLRGFSLNLSVENDFSSDSPQ	Ib2-DNEQ	K69N, E82Q	DENLRGFSLNLSAENDFSSDSPQ	OK	5,45E+06
			Ib2-NNEQ	D60N, K69N, E82Q	NENLRGFSLNLSAENDFSSDSPQ	FAIL	<1x104
			Ib2-NNVEQ	D60N, K69N, A72V, E82Q	NENLRGFSLNLSVENDFSSDSPQ	LOW	4,25E+05
			Ib2-D60N	D60N	NENLRGFSLKLSAENDFSSDSPE	OK	4,90E+07
3.9 and 3.8	Ib1 and Ib2	DENLRGFSVKLSVANDFSSDSPE	Ib2-AE	E73A	DENLRGFSLKLSAANDFSSDSPE	OK	1,40E+07
			Ib2-VVAE	L68V, A72V, E73A	DENLRGFSVKLSVANDFSSDSPE	OK	3,70E+06
3.3	IV	DSDLRGYSLKLTAATAFNSDSPD	IVc2-Wt	IVc2-Wt	DNDLRGYSLRLTAETAFDSDSPD	OK	4,15E+06
			IVc2-SRED	N61S	DSDLRGYSLRLTAETAFDSDSPD	OK	3,60E+06
			IVc2-SREN	N61S, D77N	DSDLRGYSLRLTAETAFNSDSPD	OK	3,20E+06
			IVc2-SKED	N61S, R69	DSDLRGYSLKLTAETAFDSDSPD	OK	4,50E+06
			IVc2-SKEN	N61S, R69, D77N	DSDLRGYSLKLTAETAFNSDSPD	OK	6,00E+06
			IVc2-SKAN	N61S, R69, E73A, D77N	DSDLRGYSLKLTAATAFNSDSPD	OK	3,85E+06
2.4	IV	DNDLRGYSLRLTVKTAFDSDSPD	IVc2-K	E73K	DNDLRGYSLRLTAKTAFDSDSPD	OK	1,40E+06
			IVc2-VK	A72V, E73K	DNDLRGYSLRLTVKTAFDSDSPD	LOW	1,20E+05
	Ib2	DENLRGFSLKLSVKNDFSSDSPE	Ib2-KE	E73K	DENLRGFSLKLSAKNDFSSDSPE	OK	2,90E+06
Several patients in Nantes and Leipzig cohorts, but not in the 12 non-controllers studied			Ib2-VKE	A72V, E73K	DENLRGFSLKLSVKNDFSSDSPE	OK	4,60E+06
